# Supplementary material for: Competing Nonadiabatic Relaxation Pathways for Near-UV Excited ortho-Nitrophenol in Aqueous Solution
Source: J Phys Chem Lett. 2024 Aug 29;15(36):9153–9. doi: 10.1021/acs.jpclett.4c02154 (PMC11403664; doi:10.1021/acs.jpclett.4c02154)
Supplement: Supplementary file 2 — jz4c02154_si_002.zip [file jz4c02154_si_002.zip]

Archive with 4 entries (4 files):
- FC.xyz
- IS.xyz
- npistar_min.xyz
- Tmin.xyz
