# Supplementary material for: Competing Nonadiabatic Relaxation Pathways for Near-UV Excited ortho-Nitrophenol in Aqueous Solution
Source: J Phys Chem Lett. 2024 Aug 29;15(36):9153–9. doi: 10.1021/acs.jpclett.4c02154 (PMC11403664; doi:10.1021/acs.jpclett.4c02154)
Supplement: Supplementary file 2 — jz4c02154_si_002.zip [file jz4c02154_si_002.zip › FC.xyz]

15
0 1
O        0.2109920000      2.1668060000      0.0000000000                 
O        2.1817200000     -1.4575470000      0.0000170000                 
O        2.3174610000      0.6905190000     -0.0000080000                 
N        1.6615200000     -0.3605340000      0.0000020000                 
C       -1.8287450000      1.0122980000      0.0000100000                 
C       -0.4242040000      0.9945380000     -0.0000080000                 
C        0.2154130000     -0.2641040000     -0.0000070000                 
C       -0.5215670000     -1.4564800000     -0.0000100000                 
C       -1.9017060000     -1.4132140000     -0.0000080000                 
C       -2.5496160000     -0.1678830000      0.0000080000                 
H        1.1696390000      1.9732760000     -0.0000140000                 
H       -2.3221380000      1.9825850000      0.0000220000                 
H        0.0194710000     -2.3994870000     -0.0000120000                 
H       -2.4776160000     -2.3365140000     -0.0000140000                 
H       -3.6388350000     -0.1252850000      0.0000160000       
