# Supplementary material for: Competing Nonadiabatic Relaxation Pathways for Near-UV Excited ortho-Nitrophenol in Aqueous Solution
Source: J Phys Chem Lett. 2024 Aug 29;15(36):9153–9. doi: 10.1021/acs.jpclett.4c02154 (PMC11403664; doi:10.1021/acs.jpclett.4c02154)
Supplement: Supplementary file 2 — jz4c02154_si_002.zip [file jz4c02154_si_002.zip › IS.xyz]

15
0 1
O	 0.535351	 1.890292	-0.010595
O	 2.247854	-0.685870	-1.059260
O	 2.158097	-0.011318	 1.058159
N	 1.578636	-0.390891	-0.100087
C	-1.755520	 1.145885	-0.189351
C	-0.339047	 0.976647	-0.133247
C	 0.131359	-0.371549	-0.083981
C	-0.668021	-1.461837	 0.171029
C	-2.050696	-1.246282	 0.175448
C	-2.576202	 0.045239	-0.027257
H	 1.754764	 0.894444	 1.153106
H	-2.157781	 2.142656	-0.366655
H	-0.246579	-2.458591	 0.295324
H	-2.725000	-2.092441	 0.298153
H	-3.657501	 0.176713	-0.061598
