# Supplementary material for: Competing Nonadiabatic Relaxation Pathways for Near-UV Excited ortho-Nitrophenol in Aqueous Solution
Source: J Phys Chem Lett. 2024 Aug 29;15(36):9153–9. doi: 10.1021/acs.jpclett.4c02154 (PMC11403664; doi:10.1021/acs.jpclett.4c02154)
Supplement: Supplementary file 2 — jz4c02154_si_002.zip [file jz4c02154_si_002.zip › npistar_min.xyz]

15
0 1
O        0.1935250000      2.1728020000     -0.0000400000                 
O        2.2847500000     -1.4109610000      0.0001380000                 
O        2.4143540000      0.6396920000     -0.0000840000                 
N        1.5707450000     -0.3317960000      0.0000500000                 
C       -1.8486810000      1.0060360000      0.0001050000                 
C       -0.4544200000      0.9910740000      0.0000110000                 
C        0.1982090000     -0.2650500000      0.0000000000                 
C       -0.5356600000     -1.4653380000     -0.0001260000                 
C       -1.9187290000     -1.4187310000     -0.0000690000                 
C       -2.5723640000     -0.1807870000      0.0000560000                 
H        1.1514950000      2.0313780000     -0.0002140000                 
H       -2.3468540000      1.9741090000      0.0001010000                 
H        0.0009480000     -2.4124310000     -0.0001910000                 
H       -2.4909880000     -2.3445680000     -0.0001080000                 
H       -3.6609750000     -0.1414070000      0.0000870000   
