# Supplementary material for: Competing Nonadiabatic Relaxation Pathways for Near-UV Excited ortho-Nitrophenol in Aqueous Solution
Source: J Phys Chem Lett. 2024 Aug 29;15(36):9153–9. doi: 10.1021/acs.jpclett.4c02154 (PMC11403664; doi:10.1021/acs.jpclett.4c02154)
Supplement: Supplementary file 2 — jz4c02154_si_002.zip [file jz4c02154_si_002.zip › Tmin.xyz]

15
0 3
O        0.1951100000      2.1039100000      0.0642000000                 
O        2.2246300000     -1.4605000000      0.0705300000                 
O        2.3939500000      0.7595400000     -0.1448900000                 
N        1.6252800000     -0.3731400000      0.0634400000                 
C       -1.8860400000      1.0201600000      0.0067700000                 
C       -0.4482700000      1.0216700000      0.0252600000                 
C        0.2255800000     -0.2825500000      0.0029300000                 
C       -0.5166900000     -1.4388200000     -0.0213500000                 
C       -1.9359500000     -1.3751800000     -0.0315000000                 
C       -2.6155700000     -0.1579500000     -0.0194900000                 
H        1.7428100000      1.5073500000     -0.0508200000                 
H       -2.3655700000      1.9983500000      0.0167000000                 
H       -0.0022900000     -2.3967700000     -0.0271700000                 
H       -2.4959300000     -2.3101700000     -0.0475500000                 
H       -3.7038300000     -0.1344100000     -0.0296400000
